# Supplementary material for: A Cas9-mediated adenosine transient reporter enables enrichment of ABE-targeted cells
Source: BMC Biol. 2020 Dec 14;18:193. doi: 10.1186/s12915-020-00929-7 (PMC7737295; doi:10.1186/s12915-020-00929-7)
Supplement: Supplementary file 23 — Additional file 23. [file 12915_2020_929_MOESM23_ESM.xlsx]

## Sheet: Sheet1
Uns = unsorted
DN = Double negative
MP =mCherry only positive
DP = Double Positiive
FIGURE 2B AND FIGURE S4
	% G in sequencing
	1XSTOP				1XSTOP				1XSTOP				1XSTOP				1XSTOP				1XSTOP				1XSTOP
	Uns	DN	MP	DP	Uns	DN	MP	DP	Uns	DN	MP	DP	Uns	DN	MP	DP	Uns	DN	MP	DP	Uns	DN	MP	DP	Uns	DN	MP	DP
Replicate	Site-1				Site-2				Site-3				Site-4				Site-5				HBG1				HBG2
A	47	11	49	81	47	4	30	89	29	6	24	69	10	3	7	23	12	4	9	36	12	4	7	39	28	2	12	50
B	40	10	39	79	47	9	32	89	29	5	22	75	10	3	7	20	11	7	15	36	15	5	11	40	23	5	12	49
C	50	9	42	86	45	8	28	92	30	5	20	66	13	3	8	26	10	5	15	43	14	4	8	42	24	2	9	54
Average	45.6667	10	43.3333	82	46.3333	7	30	90	29.3333	5.33333	22	70	11	3	7.33333	23	11	5.33333	13	38.3333	13.6667	4.33333	8.66667	40.3333	25	3	11	51
Standard Dev	5.1316	1	5.1316	3.60555	1.1547	2.64575	2	1.73205	0.57735	0.57735	2	4.58258	1.73205	0	0.57735	3	1	1.52753	3.4641	4.04145	1.52753	0.57735	2.08167	1.52753	2.64575	1.73205	1.73205	2.64575
	% G in sequencing
	2X STOP				2X STOP				2X STOP				2X STOP				2X STOP				2X STOP				2X STOP
	Uns	DN	MP	DP	Uns	DN	MP	DP	Uns	DN	MP	DP	Uns	DN	MP	DP	Uns	DN	MP	DP	Uns	DN	MP	DP	Uns	DN	MP	DP
Replicate	Site-1				Site-2				Site-3				Site-4				Site-5				HBG1				HBG2
A	49	25	63	88	39	4	63	93	20	6	44	62	11	3	13	25	9	3	13	43	11	5	14	54	20	2	21	61
B	47	12	65	89	45	5	52	93	24	6	41	63	10	4	16	24	12	5	15	34	9	5	13	41	23	3	15	64
C	47	15	59	89	45	8	59	97	28	7	50	70	12	6	16	29	13	7	9	43	13	5	12	53	21	2	22	59
Average	47.6667	17.3333	62.3333	88.6667	43	5.66667	58	94.3333	24	6.33333	45	65	11	4.33333	15	26	11.3333	5	12.3333	40	11	5	13	49.3333	21.3333	2.33333	19.3333	61.3333
Standard Dev	1.1547	6.80686	3.05505	0.57735	3.4641	2.08167	5.56776	2.3094	4	0.57735	4.58258	4.3589	1	1.52753	1.73205	2.64575	2.08167	2	3.05505	5.19615	2	0	1	7.23418	1.52753	0.57735	3.78594	2.51661
FIGURE 3A
	1XSTOP				1XSTOP				1XSTOP
	Uns	DN	MP	DP	Uns	DN	MP	DP	Uns	DN	MP	DP
Replicate	Site-1				Site-3				Site-4
A	52	13	41	75	31	3	16	81	18	3	11	25
B	58	15	43	84	30	12	9	80	17	3	11	27
C	55	14	49	76	27	3	10	76	17	4	7	25
Average	55	14	44.3333	78.3333	29.3333	6	11.6667	79	17.3333	3.33333	9.66667	25.6667
Standard Dev	3	1	4.16333	4.93288	2.08167	5.19615	3.78594	2.64575	0.57735	0.57735	2.3094	1.1547
	1XSTOP				1XSTOP				1XSTOP
	Uns	DN	MP	DP	Uns	DN	MP	DP	Uns	DN	MP	DP
Replicate	Site-5				HBG1				HBG2
A	20	5	39	66	10	4	14	33	19	4	24	51
B	20	4	39	66	9	4	10	37	19	2	25	56
C	17	5	36	72	9	4	16	33	19	3	22	54
Average	19	4.66667	38	68	9.33333	4	13.3333	34.3333	19	3	23.6667	53.6667
Standard Dev	1.73205	0.57735	1.73205	3.4641	0.57735	0	3.05505	2.3094	0	1	1.52753	2.51661
FIGURE 4D AND FIGURE S13
	1XTSOP				1XTSOP				1XTSOP
	Uns	DN	MP	DP	Uns	DN	MP	DP	Uns	DN	MP	DP
	SITE-1				AKAP9				PSEN120G
Replicate	30	3	21	79	7	3	11	67	2	2	2	10
A	32	6	18	78	9	2	12	71	2	1	2	15
B	29	4	16	78	10	2	11	71	3	1	2	13
C	30.3333	4.33333	18.3333	78.3333	8.66667	2.33333	11.3333	69.6667	2.33333	1.33333	2	12.6667
Average	1.52753	1.52753	2.51661	0.57735	1.52753	0.57735	0.57735	2.3094	0.57735	0.57735	0	2.51661
Standard Dev
	2XSTOP				2XSTOP				2XSTOP
	Uns	DN	MP	DP	Uns	DN	MP	DP	Uns	DN	MP	DP
	SITE-1				AKAP9				PSEN120G
Replicate	34	8	46	81	8	1	21	81	3	1	3	12
A	29	5	29	77	5	2	20	78	3	3	0	15
B	36	5	43	76	7	2	25	77	2	2	2	15
C	33	6	39.3333	78	6.66667	1.66667	22	78.6667	2.66667	2	1.66667	14
Average	3.60555	1.73205	9.07377	2.64575	1.52753	0.57735	2.64575	2.08167	0.57735	1	1.52753	1.73205
Standard Dev
FIGURE 5B
	1XSTOP		2XSTOP		1XSTOP		2XSTOP		1XSTOP		2XSTOP		1XSTOP		2XSTOP
	RoT	XMAS-TREE	RoT	XMAS-TREE	RoT	XMAS-TREE	RoT	XMAS-TREE	RoT	XMAS-TREE	RoT	XMAS-TREE	RoT	XMAS-TREE	RoT	XMAS-TREE
Replicate	Site-1	Site-1	Site-1	Site-1	Site-3	Site-3	Site-3	Site-3	AKAP9	AKAP9	AKAP9	AKAP9	PSEN	PSEN	PSEN	PSEN
A	43	79	54	81	3	10	1	12	33	67	29	81	14	57	11	62
B	52	78	54	77	3	15	2	15	29	71	34	78	7	56	7	59
C	51	78	53	76	2	13	2	15	27	71	34	77	14	52	9	51
Average	48.6667	78.3333	53.6667	78	2.66667	12.6667	1.66667	14	29.6667	69.6667	32.3333	78.6667	11.6667	55	9	57.3333
Stdeve	4.93288	0.57735	0.57735	2.64575	0.57735	2.51661	0.57735	1.73205	3.05505	2.3094	2.88675	2.08167	4.04145	2.64575	2	5.68624
Relative editing	62.1277	100	68.8034	100	21.0526	100	11.9048	100	42.5837	100	41.1017	100	21.2121	100	15.6977	100
Relative dev	6.2973	0.737043	0.740193	3.39199	4.55803	19.868	4.12393	12.3718	4.38524	3.31493	3.6696	2.64619	7.34809	4.81046	3.48837	9.91786
FIGURE 6A
	Uns	DN	MP	DP	Uns	DN	MP	DP	Uns	DN	MP	DP
Replicate	SITE-5				HBG1				HBG2
A	3	6	9	52	4	4	5	23	0	3	10	44
B	5	1	10	49	5	5	8	24	3	2	8	43
C	5	2	13	57	5	4	7	21	3	1	9	37
Average	4.33333	3	10.6667	52.6667	4.66667	4.33333	6.66667	22.6667	2	2	9	41.3333
Standard Dev	1.1547	2.64575	2.08167	4.04145	0.57735	0.57735	1.52753	1.52753	1.73205	1	1	3.78594
FIGURE 6B
	1XSTOP		1XSTOP		2XSTOP
	RoT	XMAS-TREE	RoT	XMAS-TREE	RoT	XMAS-TREE
Replicate	Site-5	Site-5	HBG1	HBG1	HBG2	HBG2
A	18	52	10	23	10	44
B	18	49	9	24	11	43
C	21	57	10	21	9	37
Average	19	52.6667	9.66667	22.6667	10	41.3333
Stdeve	1.73205	4.04145	0.57735	1.52753	1	3.78594
Relative editing	36.0759	100	42.6471	100	24.1935	100
Relative dev	3.2887	7.67364	2.54713	6.73908	2.41935	9.15953
FIGURE S3
	1X	1X	2X	2X	1X	1X	2X	2X	1X	1X	2X	2X	1X	1X	2X	2X	1X	1X	2X	2X	1X	1X	2X	2X			2X	2X
Targeting	RoT	XMAS-TREE	RoT	XMAS-TREE	RoT	XMAS-TREE	RoT	XMAS-TREE	RoT	XMAS-TREE	RoT	XMAS-TREE	RoT	XMAS-TREE	RoT	XMAS-TREE	RoT	XMAS-TREE	RoT	XMAS-TREE	RoT	XMAS-TREE	RoT	XMAS-TREE	RoT	XMAS-TREE	RoT	XMAS-TREE
Site	Site-1	Site-1	Site-1	Site-1	Site-2	Site-2	Site-2	Site-2	Site-3	Site-3	Site-3	Site-3	Site-4	Site-4	Site-4	Site-4	Site-5	Site-5	Site-5	Site-5	HBG1	HBG1	HBG1	HBG1	HBG2	HBG2	HBG2	HBG2
A	70	81	84	88	80	89	74	93	58	69	52	62	19	23	16	25	20	36	18	43	28	39	34	54	37	50	35	61
B	78	79	83	89	83	89	79	93	56	75	51	63	20	20	12	24	15	36	13	34	25	40	14	41	37	49	33	64
C	77	86	84	89	79	92	86	97	50	66	55	70	17	26	16	29	13	43	18	43	27	42	22	53	43	54	37	59
Average	75	82	83.6667	88.6667	80.6667	90	79.6667	94.3333	54.6667	70	52.6667	65	18.6667	23	14.6667	26	16	38.3333	16.3333	40	26.6667	40.3333	23.3333	49.3333	39	51	35	61.3333
Stdev	4.3589	3.60555	0.57735	0.57735	2.08167	1.73205	6.02771	2.3094	4.16333	4.58258	2.08167	4.3589	1.52753	3	2.3094	2.64575	3.60555	4.04145	2.88675	5.19615	1.52753	1.52753	10.0664	7.23418	3.4641	2.64575	2	2.51661
2-Tail Ttest	0.149037		0.0130725		0.0440958		0.0243878		0.0223824		0.0135963		0.237927		0.0110595		0.0320304		0.00315894		0.00938437		0.0149442		0.00230681		0.00963307
relative edit	91.4634	100	94.3609	100	89.6296	100	84.4523	100	78.0952	100	81.0256	100	81.1594	100	56.4103	100	41.7391	100	40.8333	100	66.1157	100	47.2973	100	76.4706	100	57.0652	100
relative dev	5.31573	4.39701	0.651147	0.651147	2.31296	1.9245	6.3898	2.44813	5.94762	6.54654	3.20256	6.706	6.64141	13.0435	8.88231	10.176	9.40579	10.5429	7.21688	12.9904	3.78725	3.78725	20.405	14.6639	6.79236	5.18775	3.26087	4.10317
FIGURE S7
Targeting	Single	Multi	Single	Multi	Single	Multi	Single	Multi	Single	Multi	Single	Multi
Site	Site-1	Site-1	Site-3	Site-3	Site-4	Site-4	Site-5	Site-5	HBG1	HBG1	HBG2	HBG2
A	81	75	69	81	23	25	36	66	39	33	50	51
B	79	84	75	80	20	27	36	66	40	37	49	56
C	86	76	66	76	26	25	43	72	42	33	54	54
Average	82	78.3333	70	79	23	25.6667	38.3333	68	40.3333	34.3333	51	53.6667
Stdev	3.60555	4.93288	4.58258	2.64575	3	1.1547	4.04145	3.4641	1.52753	2.3094	2.64575	2.51661
FIGURE S8
	RoT	XMAS-TREE	RoT	XMAS-TREE	RoT	XMAS-TREE	RoT	XMAS-TREE	RoT	XMAS-TREE	RoT	XMAS-TREE
	Site-1	Site-1	Site-3	Site-3	Site-4	Site-4	Site-5	Site-5	HBG1	HBG1	HBG2	HBG2
	79	75	56	81	17	25	47	66	14	33	34	51
	79	84	56	80	20	27	55	66	18	37	34	56
	81	76	57	76	24	25	54	72	14	32	34	54
Average	79.6667	78.3333	56.3333	79	20.3333	25.6667	52	68	15.3333	34	34	53.6667
Stdev	1.1547	4.93288	0.57735	2.64575	3.51188	1.1547	4.3589	3.4641	2.3094	2.64575	0	2.51661
2-Tail Ttest	0.715732		0.00663748		0.134819		0.0238578		0.000318725		0.00541392
relative edit	101.702	100	71.308	100	79.2208	100	76.4706	100	45.098	100	63.354	100
relative dev	1.47409	6.2973	0.730823	3.34905	13.6827	4.49883	6.41015	5.09427	6.79236	7.78162	0	4.68934
